# Supplementary material for: Effect of Ultra-High-Pressure Homogenization Processing on the Microbiological, Physicochemical, and Sensory Characteristics of Fish Broth
Source: Foods. 2022 Dec 8;11(24):3969. doi: 10.3390/foods11243969 (PMC9777534; doi:10.3390/foods11243969)
Supplement: Supplementary file 1 [file foods-11-03969-s001.zip]

Archive with 1 entries (1 files):
- foods-2041037-supplementary.pdf
